# Supplementary material for: Desiccation tolerance in the resurrection plant Barbacenia graminifolia involves changes in redox metabolism and carotenoid oxidation
Source: Front Plant Sci. 2024 Feb 15;15:1344820. doi: 10.3389/fpls.2024.1344820 (PMC10902171; doi:10.3389/fpls.2024.1344820)
Supplement: Supplementary Table 1 — The feature details of PCA analysis, showing the correspondence between data of the main evaluated parameters in leaves of Barbacenia graminifolia during dehydration (0, 15, and 30 days) and after rehydration (24 and 120h). [file DataSheet_1.csv]

	PC1	PC2	PC3	PC4	PC5	PC6	PC7	PC8	PC9	PC10	PC11	PC12	PC13	PC14	PC15	PC16	PC17	PC18	PC19	PC20	PC21	PC22	PC23	PC24
RWC	-0.44054	0.39658	-0.26735	0.4024	-0.13116	0.16473	-0.089168	0.017882	0.13803	0.18781	-0.15212	0.1826	-0.15128	-0.11594	-0.13009	0.028506	-0.034901	0.10049	0.070963	-0.11887	-0.05698	0.056681	0.18445	-0.35609
O2-	-0.15326	0.05295	0.18215	-0.084961	-0.11968	-0.12154	0.58305	-0.27557	-0.061604	0.061779	-0.1185	-0.21407	0.33321	-0.0095158	-0.45987	-0.069626	-0.095909	0.15345	0.083096	0.01248	0.052792	0.15033	-0.083836	-0.14551
H2O2	-0.11945	-0.020613	0.20397	-0.094473	0.14176	0.27133	-0.17201	-0.24269	0.011727	-0.019504	0.0055424	-0.12379	0.12015	0.29543	0.048906	0.54963	0.27622	0.045264	0.36137	-0.089201	0.19106	-0.19138	-0.0076124	-0.20106
MDA	-0.021154	-0.058734	0.29883	-0.27245	0.051924	-0.30131	0.044387	0.095673	-0.081525	0.67313	-0.0011205	0.27867	-0.11212	-0.080793	0.25766	-0.011955	-0.0080613	0.14489	0.04818	0.038254	0.048277	-0.066377	-0.0007623	-0.27083
ASC	-0.025919	0.051862	0.22638	0.053756	-0.23641	-0.10023	-0.30377	-0.49626	0.048837	-0.030447	0.35411	0.19875	0.20332	0.051912	-0.049282	-0.25195	0.18934	-0.20633	-0.082645	0.2227	-0.30203	-0.020762	0.11297	-0.14352
GSH	0.018056	0.19589	0.06229	0.15551	0.017943	-0.13582	0.042579	-0.46234	-0.032318	-0.070575	0.18543	-0.13975	-0.16477	-0.48977	0.26209	0.029796	-0.23986	0.16436	0.13281	-0.17317	0.19717	-0.28748	-0.029316	0.21863
GSSG	0.051837	0.13458	0.27885	0.029951	0.088032	-0.067546	-0.2558	0.3251	0.27362	-0.2175	-0.0079731	0.15166	0.292	-0.047701	-0.13736	-0.42335	0.027801	0.26579	0.31195	-0.11177	0.29532	-0.12475	-0.045811	-0.011847
Alpha-Carot	-0.11015	0.1671	0.15489	0.022672	-0.064807	0.11523	-0.0009969	-0.073791	0.0060429	0.077324	0.034696	0.13765	-0.011293	-0.11707	0.15319	-0.015953	0.32789	-0.20709	-0.071548	-0.22575	0.29295	0.60431	-0.38283	0.21153
B-Carot	-0.28438	0.079743	0.12902	0.023163	-0.17754	0.10728	-0.036622	0.045973	0.28692	0.075745	0.019838	-0.011141	0.06295	0.19047	0.049553	0.12277	-0.094101	0.32147	-0.48356	0.18154	-0.034729	-0.28883	-0.44151	0.21024
Lutein	-0.09199	0.15381	0.26011	0.00072394	0.050129	-0.069143	-0.20974	0.074035	-0.1897	0.051692	-0.29148	-0.023308	0.16993	-0.074294	0.0068612	0.15781	-0.10659	0.094195	0.22226	-0.17164	-0.63408	0.12761	-0.015561	0.37719
Violaxanthin	-0.54551	0.25908	-0.10627	-0.34662	0.53922	-0.16443	0.020741	0.0043787	-0.18487	-0.21447	0.10563	-0.027772	0.045351	0.064959	0.09715	-0.1653	0.024425	-0.1297	-0.16156	0.0063697	0.00040518	-0.062921	0.051139	-0.018325
Antheraxanthin	-0.14774	0.10608	0.16565	0.106	-0.16317	-0.27703	-0.0025694	0.42178	0.0024422	9.44E-05	0.44707	-0.33247	-0.033037	-0.21255	-0.1387	0.32076	0.22282	-0.0038619	-0.0032802	0.21314	0.048037	0.09002	0.23598	0.083354
Zeaxanthin	-0.031098	0.09204	0.42218	0.17599	-0.038899	0.38877	0.38414	0.17653	-0.32395	-0.19814	0.26034	0.23141	-0.2939	0.18751	0.084886	-0.12403	-0.090858	0.0035512	0.090588	-0.0010815	-0.11733	-0.094257	0.021729	-0.02667
B-apo-13-carotenone	0.16004	0.13219	0.21276	0.11568	0.26671	-0.36989	-0.083902	-0.15074	0.25051	-0.12717	-0.078074	-0.10653	-0.58161	0.29635	-0.22511	0.030992	-0.038964	0.075842	-0.0040689	0.027642	-0.07452	0.20002	-0.14548	-0.10803
B-apo-14-carotenal	0.27434	0.37307	-0.13243	-0.14227	0.18587	0.22821	0.29696	-0.0098462	0.42845	0.076064	0.10709	-0.1296	0.10501	-0.02426	0.32947	-0.056831	0.15975	0.16127	0.14123	0.2544	-0.26168	0.14452	0.078407	-0.012076
B-apo-12-carotenal	0.036997	0.11011	0.2168	0.11482	0.074735	-0.0021491	0.068048	-0.089529	0.19076	0.17699	-0.088637	0.059792	0.13815	0.31301	0.046446	0.044238	-0.18867	-0.11208	-0.26275	-0.1585	0.25303	0.061207	0.62134	0.33409
B-apo-10-carotenal	0.38457	0.28202	-0.030527	0.32153	0.2346	-0.019493	-0.090459	0.021642	-0.44957	0.12485	0.026119	-0.14793	0.23189	0.057623	-0.031747	-0.017803	0.22627	0.22411	-0.37231	-0.13644	0.018983	-0.068319	-0.075292	-0.19015
B-apo-8-carotenal	-0.030347	-0.11804	0.17265	-0.18305	-0.21191	-0.056245	0.1494	0.0058101	0.15737	-0.28316	-0.25363	-0.071084	-0.14075	-0.17575	0.14334	-0.045667	0.44386	0.13941	-0.29367	-0.41951	-0.16816	-0.13127	0.22386	-0.17161
B-cyclocitral	0.23686	0.56242	-0.053394	-0.52017	-0.42938	0.0039831	-0.14061	0.04388	-0.16069	-0.1102	-0.053211	0.047348	-0.099481	0.087201	-0.1067	0.11762	-0.1836	-0.078649	-0.029278	-0.027434	0.12677	-0.045223	0.011433	-0.050552
Alpha-Tocopherol	0.1223	0.1673	0.039983	0.22303	0.065731	-0.30769	0.2774	0.12831	0.18532	-0.14577	-0.12444	0.30709	0.23171	-0.068703	0.074884	0.3034	-0.01496	-0.50724	-0.0039413	-0.030885	-0.059341	-0.26681	-0.21028	-0.12014
Gamma-Tocopherol	-0.088913	-0.033105	0.19661	0.13915	-0.16494	-0.050067	-0.1272	0.076159	-0.033672	-0.16915	-0.16615	-0.40566	0.15156	0.08341	0.51002	-0.077064	-0.36137	-0.10196	-0.034103	0.10418	0.056963	0.23682	-0.027105	-0.38772
ABA	0.10259	-0.051083	0.30045	-0.16026	0.30567	0.40887	-0.15448	0.027944	0.1648	0.037348	0.03516	-0.040331	-0.0048967	-0.46845	-0.28894	0.12382	-0.26305	-0.18257	-0.28409	-0.00062801	-0.049591	0.057777	0.0086212	-0.21644
JA	-0.024788	0.10275	0.17239	0.082217	0.024865	0.078598	-0.021595	-0.068928	-0.17016	-0.037848	-0.54733	-0.0029301	-0.13119	-0.19279	-0.0074521	-0.082055	0.27403	-0.076831	0.0021404	0.62003	0.19209	-0.12587	0.10026	0.14485
SA	-0.032011	0.10614	0.051557	0.022362	-0.058585	0.11464	-0.009217	0.082423	0.087138	0.37508	-0.020356	-0.48984	-0.13065	0.10609	-0.085922	-0.34677	0.11479	-0.4517	0.11871	-0.20777	-0.061459	-0.3371	-0.13529	0.079521
